# Supplementary material for: Behavioral inflexibility through overtraining is mediated by reduced mGluR1/5 signaling capacity in the dorsolateral striatum
Source: PLoS Biol. 2025 Jul 29;23(7):e3003288. doi: 10.1371/journal.pbio.3003288 (PMC12327642; doi:10.1371/journal.pbio.3003288)
Supplement: S1 Table — (XLSX) [file pbio.3003288.s006.xlsx]

## Sheet: Sheet1
Figure	Measure (mean ± SEM; sample size)	Test	Statistical analysis (effect; statistic value; comparison; P value)	Post-hoc analysis (Comparison; test; P value)
1B	T, n = 8	RM1WA	session: F5,45 = 41, p < 0.0001
1C	T_VehpAkt/Akt, 1.00 ± 0.12, n = 8	paired t-test	T_VehpAkt/Akt vs T_DHPGpAkt/Akt, t = 3.41, dF = 7, p = 0.01
	T_DHPGpAkt/Akt, 1.21 ± 0.11, n = 8
	T, n = 9	RM2WA	session: F5,80 = 28, p < 0.0001
1E	T_S, n = 9		group: F1,16 = 0.03, p = 0.9
			interaction, F5,80 = 0.3, p = 0.9
1F	TpAkt/Akt, 1.00 ± 0.07, n = 9	t-test	TpAkt/Akt vs T_SpAkt/Akt, t = 4.29, dF = 16, p = 0.0006
	T_SpAkt/Ak, 1.57 ± 0.11, n = 9
1H	Sh, n = 19; Ov, n = 16	RM2WA	session: F8,264 = 72, ****p < 0.0001
			group: F1,33 = 0.7, p = 0.4
			interaction, F8,264 = 1.8, p = 0.07
1I	Sh_Positive A-O, 9.4 ± 1.2, n =10	MDA	post-training session: F1,16 = 10, **p = 0.006	Sh_Positive A-O vs Sh_Negative A-O
	Sh_Negative A-O, 5.2 ± 1.1, n = 10		group: F1,16 = 3.2, p = 0.09	Sidak, ***p = 0.001
	Ov_Positive A-O, 10.8 ± 1.4, n = 8		post-training session X group interaction, F1,16 = 6.8, *p = 0.02	Ov_Positive A-O vs Ov_Negative A-O
	Ov_Negative A-O, 10.4 ± 1.9, n = 8			Sidak, p = 0.9
1I	Sh_ΔAO, n = 10; Ov_ΔAO, n = 8	RM2WA	time: F5,80 = 5, ***p = 0.0005
			group: F1,16 = 6, *p = 0.03
			interaction: F5,80 = 2, p = 0.08
1J	Sh_Valued, 6.00 ± 1.1, n = 9	MDA	condition: F1,15 = 3.9, p = 0.09	Sh_Valued vs Sh_Devalued
	Sh_Devalued, 2.2 ± 0.5, n = 9		group: F1,15 = 0.7, p = 0.4	Sidak, **p = 0.001
	Ov_Valued, 4.1 ± 0.47, n = 8		condition X group interaction, F1,15 = 15.41, **p = 0.001	Ov_Valued vs Ov_Devalued
	Ov_Devalued, 5.5 ± 0.76, n = 8			Sidak, p = 0.32
S1A	T, n = 9	RM2WA	ME/min:
	T_S, n = 9		session: F5,80 = 10, ****p < 0.0001
			group: F1,16 = 1, p = 0.3
			interaction: F5,80 = 0.2, p = 0.9
S1A	T, n = 9	RM2WA	INP/min:
	T_S, n = 9		session: F5,80 = 1.3, p = 0.3
			group: F1,16 = 1.4, p = 0.3
			interaction: F5,80 = 0.4, p = 0.9
S1B	T, n = 15	RM2WA	ANP/min:
	T_S Veh, n = 13		session: F5,165 = 52.10, ****p < 0.0001
	T_S MPEP, n = 8		group: F2,33 = 1.813, p = 0.1791
			interaction: F10,165 = 1.539, p = 0.1297
S1B		Mann-Whitney test	T_S Veh vs T_S MPEP, U = 30, p = 0.1213
	T_S Veh, 15.51 ± 1.99, n = 13
	T_S MPEP, 10.74 ± 1, n = 8
S1B	T, n = 15	RM2WA	ME/min:
	T_S Veh, n = 13		session: F5,165 = 22.82, ****p < 0.0001
	T_S MPEP, n = 8		group: F2,33 = 0.6297, p = 0.5390
			interaction: F10,165 = 1.655, p = 0.0955
S1B	T, n = 15	RM2WA	INP/min:
	T_S Veh, n = 13		session: F5,165 = 1.996, p = 0.0817
	T_S MPEP, n = 8		group: F2,33 = 1.032, p = 0.3674
			interaction: F10,165 = 1.243, p = 0.2671
S1C	T_VpAkt/Akt, 1.00 ± 0.1265, n = 15	Kruskal-Wallis test	**p = 0.0066	T_ vs T_S Veh
	T_S VehpAkt/Akt, 1.81 ± 0.2446, n = 13			Dunn’s, *p = 0.0438
	T_S MPEPpAkt/Akt, 0.7443 ± 0.1597, n = 8			T_ vs T_S MPEP
				Dunn’s, p > 0.9999
				T_S Veh vs T_S MPEP
				Dunn’s, *p = 0.0111
S1E	Sh, n = 19	RM2WA	ME/min:
	Ov, n = 16		session: F8,264 = 15, ****p < 0.0001
			group: F1,33 = 0.008, p = 0.9
			interaction: F8,264 = 1.7, p = 0.09;
S1E	Sh, n = 19	RM2WA	INP/min:
	Ov, n = 16		session: F8,264 = 1.4, p = 0.2
			group: F1,33 = 0.07, p = 0.8
			interaction: F8,264 = 1.5, p = 0.15
S1F	INP/min:	MDA	Post-training session: F1,16 = 0.001, p = 1	Sh_Positive A-O vs Sh_Negative A-O
	Sh_Positive A-O, 0.38 ± 0.19, n = 10		group: F1,16 = 0.14 p = 0.7	Sidak, p = 0.9
	Sh_Negative A-O, 0.35 ± 0.20, n = 10		post-training session X group interaction, F1,16 = 0.28, p = 0.6	Ov_Positive A-O vs Ov_Negative A-O
	Ov_Positive A-O, 0.27 ± 0.06, n = 8			Sidak, p = 0.9
	Ov_Negative A-O, 0.3 ± 0.1, n = 8
S1F	Reward (g):	MDA	Post-training session: F1,16 = 0.09, p = 0.76	Sh_Positive A-O vs Ov_Positive A-O
	Sh_Positive A-O, 0.35 ± 0.007, n = 10		group: F1,16 = 15.8, **p = 0.001	Sidak, p = 1
	Ov_Positive A-O, 0.35 ± 0.02, n = 8		post-training session X group interaction: F1,16 = 9.1, **p = 0.008	Sh_Negative A-O vs Ov_Negative A-O
	Sh_Negative A-O, 0.49 ± 0.03, n = 10			Sidak, ****p < 0.0001
	Ov_Negative A-O, 0.23 ± 0.07, n=8
S1G	INP/min:	MDA	condition: F1,15 = 0.13, p = 0.7	Sh_Valued vs Sh_Devalued
	Sh_Valued, 0.31 ± 0.09, n = 9		group: F1,15 = 4.07, p = 0.06	Sidak, p = 0.89
	Sh_Devalued, 0.27 ± 0.08, n = 9		condition X group interaction, F1,15 = 0.88, p = 0.4	Ov_Valued vs Ov_Devalued
	Ov_Valued, 0.58 ± 0.18, n = 8			Sidak, p = 0.62
	Ov_Devalued, 0.68 ± 0.16, n = 8
S1G	Pellet consumption (g):	MDA	condition: F1,15 = 2.3, p = 0.15	Sh_Valued versus Sh_Devalued
	Sh_Valued, 0.51 ± 0.07, n = 9		group: F1,15 = 0.006, p = 0.94	Sidak, *p = 0.04
	Sh_Devalued, 0.8 ± 0.08, n = 9		condition X group interaction, F1,15 = 3.9, p = 0.07	Ov_Valued versus Ov_Devalued
	Ov_Valued, 0.69 ± 0.13, n = 8			Sidak, p = 0.94
	Ov_Devalued, 0.65 ± 0.09, n = 8
2B	Sh_pAkt/Akt, 1.00 ± 0.12, n = 8	t-test	Sh_pAkt/Akt vs Ov_pAkt/Akt, t = 1.44, dF = 15, p = 0.17
	Ov_ pAkt/Akt, 1.13 ± 0.08, n = 8
2C	Sh_pAkt/Akt, 1.00 ± 0.07, n = 10	t-test	Sh_pAkt/Akt vs Ov_pAkt/Akt, t = 1.490, dF = 18, p = 0.1534
	Ov_ pAkt/Akt, 1.158 ± 0.08, n = 10
2D	Sh_, 62.12 ± 4.94, slice n =6, mice n = 3	RM1WA	Time: F5,22 = 28.6, ****p < 0.0001	Tukey, *p < 0.05
2D	Ov_, 71.07 ± 5.10 , slice n = 7 , mice n = 4	RM1WA	Time: F6,22 = 17.5, ****p < 0.0001	Tukey, *p < 0.05
2D	Sh_, 62.12 ± 4.94, slice n =6, mice n = 3	Mann Whitney test,	Sh vs Ov, U = 13, p = 0.3
	Ov_, 71.07 ± 5.10 , slice n = 7 , mice n = 4
2E	Sh_ΔAO pAkt/Akt, 1.00 ± 0.09, n = 7	t-test	Sh_∆AO pAkt/Akt vs Ov_∆AO pAkt/Akt, t = 3.31, dF = 12, **p = 0.006
	Ov_∆AO pAkt/Akt, 0.60 ± 0.08, n = 7
2F	Sh_∆AO pAkt/Akt, 1.00 ± 0.12, n = 7	t-test	Sh_∆AO pAkt/Akt vs Ov_∆AO pAkt/Akt, t = 0.34, dF = 12, p = 0.74
	Ov_∆AO pAkt/Akt, 0.95 ± 0.09, n = 7
2G	Sh_∆AO, 67.23 ± 4.95, slices n = 7, mice n = 2	RM1WA	Time: F6,22 = 18, ****p<0.0001	Tukey, *p < 0.05
2G	Ov_∆AO, 91.37 ± 5.01, slices n = 5, mice n=2	RM1WA	Time: F4,22 = 6, *p = 0.01	Tukey, *p < 0.05
2G	Sh_∆AO, 67.23 ± 4.95, slices n = 7, mice n = 2	Mann Whitney test	Sh_ΔAO vs Ov_ΔAO, U = 2, *p = 0.01
	Ov_∆AO, 91.37 ± 5.01, slices n = 5, mice n=2
2H	Sh_pAkt/Akt, 1.00 ± 0.07, n = 10	Kruskal-Wallis test	**p = 0.0013	Sh_vs Sh_∆AO
	Sh_∆AO pAkt/Ak, 1.57 ± 0.15, n = 9			Dunn’s, **p = 0.0018
	Ov_ pAkt/Akt, 1.08 ± 0.04, n = 7			Sh_ vs Ov_
	Ov_∆AO pAkt/Ak, 1.05 ± 0.07, n = 9			Dunn’s, p > 0.9999
				Sh_vs Ov_∆AO
				Dunn’s, p > 0.9999
				Sh_∆AO vs Ov_
				Dunn’s, *p = 0.0374
				Sh_∆AO vs Ov_∆AO
				Dunn’s, *p = 0.0114
				Ov_vs Ov_∆AO
				Dunn’s, p > 0.9999
S2B	Sh_, n = 29	RM2WA	ANP/min:
	Ov_, n = 23		session: F8,1120 = 301.4, ****p < 0.0001
	Sh_ΔAO, n = 47		group: F3,140 = 1.353, p = 0.2598
	Ov_ΔAO, n = 45		interaction: F24,1120 = 1.735, *p = 0.0155
S2B	Sh_, n = 29	RM2WA	ME/min:
	Ov_, n = 23		session: F8,1120 = 39.06, ****p < 0.0001
	Sh_ΔAO, n = 47		group: F3,140 = 1.121, p = 0.3428
	Ov_ΔAO, n = 45		interaction: F24,1120 = 2.414, ***p = 0.0002
S2B	Sh_, n = 29	RM2WA	INP/min:
	Ov_, n = 23		session: F8,1120 = 2.649, **p = 0.0070
	Sh_ΔAO, n = 47		group: F3,140 = 1.517, p = 0.2127
	Ov_ΔAO, n = 45		interaction: F24,1120 = 1.416, p = 0.0882
S2C	Sh_Positive A-O, 15.33 ± 1.055, n = 47	MDA	Post-training session: F1,90 = 58.45, ****p < 0.0001	Sh_Positive A-O vs Sh_Negative A-O
	Sh_Negative A-O, 8.35 ± 0.80, n = 47		group: F1,90 = 4.837, *p = 0.0304	Sidak, ****p < 0.0001
	Ov_Positive A-O, 15.50 ± 1.002, n = 45		post-training session X group interaction, F1,90 = 21.33, ****p < 0.0001	Ov_Positive A-O vs Ov_Negative A-O
	Ov_Negative A-O, 13.90 ± 0.7894, n = 45			Sidak, p = 0.0727
S2C	Sh_ΔAO, n = 47	RM2WA	time: F5,450 = 11.11, **** p < 0.0001
	Ov_ΔAO, n = 45		group: F1,90 = 27.02, **** p < 0.0001
			interaction: F5,450 = 3.457, **p = 0.0045
S2D	Sh_Positive A-O, 0.3418 ± 0.09484, n = 47	MDA	Post-training session: F1,90 = 0.1186, p = 0.7313	Sh_Positive A-O vs Sh_Negative A-O
	Sh_Negative A-O, 0.2979 ± 0.06591, n = 47		group: F1,90 = 0.04687, p = 0.8291	Sidak, p = 0.6015
	Ov_Positive A-O, 0.2904 ± 0.04555, n = 45		post-training session X group interaction, F1,90 = 0.8449, p = 0.3604	Ov_Positive A-O vs Ov_Negative A-O
	Ov_Negative A-O, 0.3104 ± 0.05316, n = 45			Sidak, p = 0.9030
S2E	Sh_Positive A-O, 0.3798 ± 0.005278, n = 47	MDA	Post-training session: F1,90 = 14.70, ***p = 0.0002	Sh_Positive A-O vs Sh_Negative A-O
	Ov_Positive A-O, 0.3870 ± 0.003151, n = 45		group: F1,90 = 25.21, ****p < 0.0001	Sidak, p = 0.8355
	Sh_Negative A-O, 0.3947 ± 0.02917, n = 47		post-training session X group interaction, F1,90 = 20.99, ****p < 0.0001	Ov_Positive A-O vs Ov_Negative A-O
	Ov_Negative A-O, 0.2196 ± 0.02008, n = 45			Sidak, ****p < 0.0001
S2F	Sh_, 73.32 ± 6.19, slice n =7, mice n = 4	RM1WA	Time: F6,22 = 10.0, ****p < 0.0001	Tukey, *p < 0.05
S2F	Ov_, 68.38 ± 4.04 , slice n = 7 , mice n = 4	RM1WA	Time: F6,22 = 27.8, ****p < 0.0001	Tukey, *p < 0.05
S2F	Sh_, 73.32 ± 6.19, slice n =7, mice n = 4	t-test	Sh vs Ov, t = 0.67, dF = 12, p = 0.5
	Ov_, 68.38 ±4.04 , slice n = 7 , mice n = 4
S2G	Sh_∆AO, 66.65 ± 8.63, slices n = 6, mice n = 4	RM1WA	Time: F5,22 = 9.46, ****p < 0.0001	Tukey, *p < 0.05
S2G	Ov_∆AO, 64.87 ± 5.87, slices n = 8, mice n=4	RM1WA	Time: F7,22 = 18.96, ****p < 0.0001	Tukey, *p < 0.05
S2G	Sh_∆AO, 66.65 ± 8.63, slices n = 6, mice n = 4	t-test	Sh_ΔAO vs Ov_ΔAO, t = 0.18, dF = 12, p = 0.86
	Ov_∆AO, 64.87 ± 5.87, slices n = 8, mice n=4
3C	iSPN_Sh_∆AO, cells n = 6, mice n = 6	RM1WA	F5,22 = 7, ****p < 0.0001	Tukey's: *p < 0.05
3C	iSPN_Ov_∆AO, cells n = 6, mice n = 6	RM1WA	F5,22 = 0.6, p = 0.7
3C	iSPN_Sh_∆AO, 64 ± 10, cells n = 6, mice n = 6	Mann Whitney test,	iSPN_Sh_∆AO vs iSPN_Ov_∆AO
	iSPN_Ov_∆AO, 98.6 ± 5, cells n = 6, mice n = 6		U = 0, **p = 0.002
3D	dSPN_Sh_∆AO, cells n = 7, mice n = 5	RM1WA	F6,22 = 0.8, p = 0.5
3D	dSPN_Ov_∆AO, cells n = 10, mice n = 8	RM1WA	F9,22 = 6.4, ****p < 0.0001	Tukey's: *p < 0.05
3D	dSPN_Ov_∆AO +AM251, cells n = 5, mice n = 4	RM1WA	F4,22 = 0.6, p = 0.6
3D	dSPN_Sh_∆AO, 103 ± 9.5, cells n = 7, mice n = 5	1WA	dSPN_Sh_∆AO vs dSPN_Ov_∆AO vs dSPN_Ov_∆AO + AM251	dSPN_Sh_∆AO vs dSPN_Ov_∆AO,
	dSPN_Ov_∆AO, 71 ± 9, cells n = 10, mice n = 8		F2,21 = 4.7, *p = 0.02	Dunnett's, *p = 0.03
	dSPN_Ov_∆AO +AM251, 105 ± 5, cells n = 5, mice n = 4			dSPN_Ov_∆AO vs dSPN_Ov_∆AO + AM251,
				Dunnett's,*p = 0.04
S3B	iSPN_Sh_∆AO, cells n = 6, mice n = 6	RM1WA	F5,22 = 7, ****p < 0.0001	Tukey's: p < 0.05
S3B	iSPN_Sh_∆AO + AM251, cells n = 6, mice n = 3	RM1WA	F5,22=0.4, p=0.7
S3B	iSPN_Sh_∆AO, 64 ± 10, cells n = 6, mice n = 6	Mann Whitney test,	iSPN_Sh_∆AO vs iSPN_Sh_∆AO + AM251
	iSPN_Sh_∆AO + AM251, 97.02 ± 5, cells n = 6, mice n = 3		U=1, **p = 0.004
S3C	iSPN_Ov_, Amplitude (pA) 10.8 ± 0.5, cells n = 7, mice n = 4	Mann Whitney test,	iSPN_Ov_ vs iSPN_Ov_∆AO
	iSPN_Ov_∆AO, Amplitude (pA) 9.4 ± 0.9, cells n = 6, mice n = 4		U = 12, p = 0.2
S3C	iSPN_Ov_, Frequency (Hz) 1.8 ± 0.3, cells n = 7, mice n = 4	Mann Whitney test,	iSPN_Ov_ vs iSPN_Ov_∆AO
	iSPN_Ov_∆AO, Frequency (Hz) 1.46 ± 0.2, cells n = 6, mice n = 4		U = 12, p = 0.23
S3D	iSPN_Ov_, 41.01 ± 12.98, cells n = 6, mice n = 5	Mann Whitney test	iSPN_Ov_ vs iSPN_Ov_∆AO
	iSPN_Ov_ΔA-O, 37.33 ± 12.20, cells n = 8, mice n = 7		p > 0.99 U = 24
4B	Sh, n = 8	RM2WA	session: F8,448 = 92, ****p < 0.0001
	Veh_Ov, n = 26		group: F2,56 = 0.5, p = 0.6
	MPEP_Ov, n = 25		interaction: F8,448 = 1.5, p = 0.09
4C	Veh_Ov_Positive A-O, 14.89 ± 1.5, n = 19	MDA	Post-training session: F1,39 = 43.29, ****p < 0.0001	Veh_Ov_Positive A-O vs Veh_Ov_Negative A-O
	Veh_Ov_Negative A-O, 15.12 ± 1.6, n = 19		group: F2,39 = 0.05, p = 0.95	Sidak, p = 0.99
	MPEP_Ov_Positive A-O, 17.13 ± 1.58, n = 15		post-training session X interaction, F2,39 = 14.84, ****p < 0.0001	MPEP_Ov_Positive A-O vs MPEP_Ov_Negative A-O
	MPEP_Ov_Negative A-O, 12.36 ± 1.47, n = 15			Sidak, ****p < 0.0001
	Sh_Positive A-O, 17.34 ± 2.84, n = 8			Sh_Positive A-O vs Sh_Negative A-O
	Sh_Negative A-O, 10.98 ± 2.28, n = 8			Sidak, ****p < 0.0001
4C	Veh_Ov_∆A-O, n = 19	RM2WA	time: F5,195 = 5, ***p = 0.0002	Sh_∆AO vs Veh_Ov_∆AO
	MPEP_Ov_∆A-O, n = 15		group: F2,39 = 12.4, ****p < 0.0001	Tukey's, ***p = 0.0009
	Sh_∆A-O, n = 8		interaction: F10,195 = 1.7, p = 0.08	Sh_∆AO vs MPEP_Ov_∆AO
				Tukey's, p = 0.9
				Veh_Ov_∆AO vs MPEP_Ov_∆AO
				Tukey's, ***p = 0.0004
4D	Sh_∆AO pAkt/Akt,1 ± 0.07, n = 8	1WA	Sh_∆AO pAkt/Akt vs Veh_Ov_∆AO pAkt/Akt vs MPEP_Ov_∆AO pAkt/Akt	Sh_∆AO pAkt/Akt vs Veh_Ov_∆AO pAkt/Akt
	Veh_Ov_∆AO pAkt/Akt,0.7 ± 0.06, n = 8		F2,22 = 4, *p = 0.03	Tukey's, *p = 0.04
	MPEP_Ov_∆AO pAkt/Akt,0.98 ± 0.08, n = 9			Sh_∆AO pAkt/Akt vs MPEP_Ov_∆AO pAkt/Akt
				Tukey's, p = 0.97
				Veh_Ov_∆AO pAkt/Akt vs MPEP_Ov_∆AO pAkt/Akt
				Tukey's, p = 0.06
4E	iSPN_Veh_Ov_∆AO, cells n = 5, mice n = 5	RM1WA	F4,22 = 0.9, p = 0.5
4E	iSPN_MPEP_Ov_∆AO, cells n = 6, mice n = 6	RM1WA	F5,22 = 4.4, ****p < 0.0001	Tukey's: *p < 0.05
4E	iSPN_Veh_Ov_∆AO, 106 ± 8, cells n = 5, mice n = 5	Mann Whitney test	U = 2, *p = 0.02
	iSPN_MPEP_Ov_∆AO, 71 ± 11, cells n = 6, mice n = 6
4F	dSPN_Veh_Ov_∆AO, cells n = 7, mice n = 7	RM1WA	F6,22 = 3.6, ****p < 0.0001	Tukey's: *p < 0.05
4F	dSPN_MPEP_Ov_∆AO, cells n = 9, mice n = 9	RM1WA	F8,22 = 1, p = 0.4
4F	dSPN_Veh_Ov_∆AO, 81 ± 4, cells n = 7, mice n = 7	t-test	t = 3.652 dF = 14, **p = 0.003
	dSPN_MPEP_Ov_∆AO, 98 ± 2.4, cells n = 9, mice n = 9
S4B	Sh, n = 8	RM2WA	ME/min:
	Veh_Ov, n = 26		session: F8,448 = 22, ****p < 0.0001
	MPEP_Ov, n = 25		group: F2,56 = 3, p = 0.08
			interaction: F8,448 = 3, ***p = 0.0005
S4B	Sh, n = 8	RM2WA	INP/min:
	Veh_Ov, n = 26		session: F8,448 = 4, ***p = 0.0004
	MPEP_Ov, n = 25		group: F2,56 = 1.2, p = 0.3
			interaction: F8,448 = 1.6, p = 0.06
S4C	INP/min:	MDA	INP/min:	Veh_Ov_Positive A-O vs Veh_Ov_Negative A-O
	Sh_Positive A-O, 0.33 ± 0.07, n = 8		post-training session: F1,39 = 0.001, p = 0.97	Sidak, p = 0.8659
	Sh_Negative A-O, 0.25 ± 0.6, n = 8		group: F2,39 = 0.85, p = 0.43	MPEP_Ov_Positive A-O vs MPEP_Ov_Negative A-O
	Veh_Ov_Positive A-O, 0.39 ± 0.06, n = 19		post-training session X group interaction, F2,39 = 0.45, p = 0.64	Sidak, p = 0.9827
	Veh_Ov_Negative A-O, 0.44 ± 0.08, n = 19			Sh_Positive A-O vs Sh_Negative A-O
	MPEP_Ov_Positive A-O, 0.32 ± 0.9, n = 15			Sidak, p = 0.8952
	MPEP_Ov_Negative A-O, 0.35 ± 0.7, n = 15
S4C	Reward (g):	MDA	Reward (g):	Sh_Positive A-O vs Veh_Ov_Positive A-O
	Sh_Positive A-O, 0.39 ± 0.006 n = 8		condition: F1,39 = 47.42, ****p < 0.0001	Sidak, p > 0.9999
	Veh_Positive A-O, 0.39 ± 0.008, n = 19		group: F2,39 = 9.29, ***p = 0.0005	Sh_Positive A-O vs MPEP_Ov_Negative A-O
	MPEP_Ov_Positive A-O, 0.40 ± 0.009, n = 15		post-training session X group interaction, F2,39 = 7.15, **p = 0.002	Sidak, p = 0.9885
	Sh_Negative A-O, 0.29 ± 0.05 n = 8			Veh_Ov_Positive A-O vs MPEP_Ov_Positive A-O
	Ov_Veh_Negative A-O, 0.15 ± 0.02, n = 19			Sidak, p = 0.9639
	Ov_MPEP_Negative A-O, 0.31 ± 0.04, n = 15			Sh_Negative A-O vs Veh_Ov_Negative A-O
				Sidak, ***p = 0.0008
				Sh_Negative A-O vs MPEP_Ov_Negative A-O
				Sidak, p = 0.93
				Veh_Ov_Negative A-O vs MPEP_Ov_Negative A-O
				Sidak, ****p < 0.0001
S4D	ANP/min:	MDA	ANP/min:	Veh_Ov_Valued vs Veh_Ov_Devalued
	Veh_Ov_Valued, 4.11 ± 1.01, n = 7		condition: F1,15 = 0.02, p = 0.89	Sidak, p = 0.91
	Veh_Ov_Devalued, 4.7 ± 1.12, n = 7		group: F1,15 = 1.15, p = 0.3	MPEP_Ov_Valued vs MPEP_Ov_Devalued
	MPEP_Ov_Valued, 3.84 ± 0.87, n = 10 MPEP_Ov_Devalued, 3.06 ± 0.58, n = 10		condition X group interaction, F1,15 = 0.53, p = 0.47	Sidak, p = 0.76
S4D	INP/min:	MDA	INP/min:	Veh_Ov_Valued vs Veh_Ov_Devalued
	Veh_Ov_Valued, 0.63 ± 0.12, n = 7		condition: F1,15 = 1.8, p = 0.2	Sidak, p = 0.65
	Veh_Ov_Devalued, 0.45 ± 0.11, n = 7		group: F1,15 = 2.3, p = 0.15	MPEP_Ov_Valued vs MPEP_Ov_Devalued
	MPEP_Ov_Valued, 0.46 ± 0.13, n = 10 MPEP_Ov_Devalued, 0.28 ± 0.04, n = 10		condition X group interaction, F1,15 = 0.001, p = 0.97	Sidak, p = 0.51
S4D	Pellet consumption (g):	MDA	Pellet consumption (g):	Veh_Ov_Valued vs Veh_Ov_Devalued
	Veh_Ov_Valued, 0.56 ± 0.09, n = 7 Veh_Ov_Devalued, 0.51 ± 0.05, n = 7		condition: F1,15 = 0.02, p = 0.89	Sidak, p = 0.84
	MPEP_Ov_Valued, 0.64 ± 0.08, n = 10		group: F1,15 = 1.3, p = 0.26	MPEP_Ov_Valued vs MPEP_Ov_Devalued
	MPEP_Ov_Devalued, 0.67 ± 0.08, n = 10		condition X group interaction, F1,15 = 0.48, p = 0.5	Sidak, p = 0.89
5A	dSPN_Naïve, cells n = 5, mice n = 4	RM1WA	F4,22 = 0.9, p = 0.5
5A	dSPN_Naïve+MPEP+Ro, cells n = 8, mice n = 6	RM1WA	F7,22 = 7.3, ****p < 0.0001	Tukey's: *p < 0.05
5A	dSPN_Naïve+MPEP+Ro+AM251, cells n = 5, mice n = 3	RM1WA	F4,22 = 0.9, p = 0.4
5A	dSPN_Naïve, 110 ± 6, cells n = 5, mice n = 4	1WA	dSPN_Naïve vs dSPN_Naïve+MPEP+Ro vs dSPN_Naïve+MPEP+Ro+AM251	dSPN_Naïve vs dSPN_Naïve+MPEP+Ro
	dSPN_Naïve+MPEP+Ro, 76.6 ± 6.3, cells n = 8, mice n = 6		F2,17 = 9, **p = 0.003	Tukey's, **p < 0.01
	dSPN_Naïve+MPEP+Ro+AM251, 104.3 ± 5.3, cells n = 5, mice n = 3			dSPN_Naïve vs dSPN_Naïve+MPEP+Ro+AM251
				Tukey's, p > 0.05
				dSPN_Naïve+MPEP+Ro vs dSPN_Naïve+MPEP+Ro+AM251
				Tukey's, *p < 0.05
5B	dSPN_Naïve, cells n = 5, mice n = 4	RM1WA	F4,22 = 0.9, p = 0.5
5B	dSPN_Naïve+AIP, cells n = 6, mice n = 3	RM1WA	F5,22 = 4.9, ****p < 0.0001	Tukey's: *p < 0.05
5B	dSPN_Naïve, 110 ± 6, cells n = 5, mice n = 4	Mann Whitney test	U = 2, *p = 0.02
	dSPN_Naïve+AIP, 70.2 ± 10, cells n = 6, mice n = 3
5D	ShtotNR2B/Calnexin, 1.00 ± 0.03, n = 11	1WA		ShtotNR2B/Calnexin vs Sh_Negative A-O totNR2B/Calnexin
	Sh_Negative A-O totNR2B/Calnexin, 1.00 ± 0.12, n = 10		ShtotNR2B/Calnexin vs Sh_Negative A-O totNR2B/Calnexin vs OvtotNR2B/Calnexin vs Ov_Negative A-O totNR2B/Calnexin	Tukey's, p > 0.99
	OvtotNR2B/Calnexin, 0.91 ± 0.08, n = 10		F3,33 = 5.05, **p = 0.005	ShtotNR2B/Calnexin vs OvtotNR2B/Calnexin
	Ov_Negative A-O totNR2B/Calnexin, 0.55 ± 0.07, n = 6			Tukey's, p = 0.83
				ShtotNR2B/Calnexin vs Ov_Negative A-O totNR2B/Calnexin
				Tukey's, **p = 0.006
				OvtotNR2B/Calnexin vs Ov_Negative A-O totNR2B/Calnexin
				Tukey's, *p = 0.04
				OvtotNR2B/Calnexin vs Sh_Negative A-O totNR2B/Calnexin
				Tukey's, p = 0.84
				Sh_Negative A-O totNR2B/Calnexin vs Ov_Negative A-O totNR2B/Calnexin
				Tukey's, **p = 0.007
5E	dSPN_Ov_T, 48 ± 4, n = 9	t-test	dSPN_Ov_T vs dSPN_Ov_Negative A-O,
	dSPN_Ov_Negative A-O, 35 ± 4, n = 9		t = 2.485 dF = 16, *p = 0.02
5F	Ov_TpNR2B/totNR2B, 1.53 ± 0.18, n = 5	t-test	Ov_TpNR2B/totNR2B vs Ov_Negative A-O pNR2B/totNR2B
	Ov_Negative A-O pNR2B/totNR2B, 0.97 ± 0.13, n = 5		t = 2.57, dF = 8, *p = 0.03
S5A	dSPN_Naïve+MPEP+Ro, cells n = 8, mice n = 6	RM1WA	F7,22 = 7.3, ****p < 0.0001	Tukey's: *p < 0.05,
S5A	dSPN_Naïve+MPEP+Ro+Nimodipine, cells n = 6, mice n = 6	RM1WA	F5,22 = 1, p = 0.4
S5A	dSPN_Naïve+MPEP+Ro, 76.6 ± 6.3, cells n = 8, mice n = 6	Mann Whitney test	U = 4, **p = 0.008
	dSPN_Naïve+MPEP+Ro+Nimodipine, 102 ± 6.4, cells n = 6, mice n = 6
S5B	dSPN_Naïve, cells n = 5, mice n = 4	RM1WA	F4,22=0.9, p=0.5
S5B	dSPN_Naïve+MPEP, cells n = 5, mice n = 4	RM1WA	F4,22=0.6, p=0.6
S5B	dSPN_Naïve+Ro, cells n = 5, mice n = 4	RM1WA	F4,22=0.97, p=0.4
S5B	dSPN_Naïve, 110 ± 6, cells n = 5, mice n = 4	1WA	dSPN_ Naïve vs dSPN_ Naïve+MPEP vs dSPN_ Naïve+Ro
	dSPN_Naïve+MPEP, 98.3 ± 7, cells n = 5, mice n = 4		F2,12=1.3, p=0.3
	dSPN_Naïve+Ro, 98.7 ± 3.7, cells n = 5, mice n = 4
